# Supplementary material for: The Value of Stress-Gated Blood Pool SPECT in Predicting Early Postoperative Period Complications in Ischemic Cardiomyopathy Patients: Focus on Mechanical Dyssynchrony
Source: J Clin Med. 2023 Aug 16;12(16):5328. doi: 10.3390/jcm12165328 (PMC10455889; doi:10.3390/jcm12165328)
Supplement: Supplementary file 1 [file jcm-12-05328-s001.zip]

Archive with 1 entries (1 files):
- jcm-2499286-supplementary.pdf
